# Supplementary material for: Analysis of Environmental Variables and Carbon Input on Soil Microbiome, Metabolome and Disease Control Efficacy in Strawberry Attributable to Anaerobic Soil Disinfestation
Source: Microorganisms. 2021 Jul 31;9(8):1638. doi: 10.3390/microorganisms9081638 (PMC8401821; doi:10.3390/microorganisms9081638)
Supplement: Supplementary file 1 [file microorganisms-09-01638-s001.zip]

Archive with 3 entries (3 files):
- Hewavitharana et al. 2021.Supplementary Materials_S1.pdf
- Hewavitharana et al. 2021_Supplementary Material_Soil Metabolome Data_S2.xlsx
- Hewavitharana et al. 2021_Supplementary Material_Soil Microbiome Data_S3.xlsx
